# Supplementary material for: Spider mites avoid caterpillar traces to prevent intraguild predation
Source: Sci Rep. 2023 Feb 1;13:1841. doi: 10.1038/s41598-023-28861-0 (PMC9892025; doi:10.1038/s41598-023-28861-0)
Supplement: Supplementary file 1 — Supplementary Information 1. [file 41598_2023_28861_MOESM1_ESM.xlsx]

## Sheet: Sheet1
Spider mites avoid caterpillar traces to prevent intraguild predation
Shiori Kinto*, Toshiharu Akino and Shuichi Yano
Avoidance of caterpillar traces on leaf surfaces by T. kanzawai (Fig. 2a)
	Trace−	Trace+
T. oldenlandiae	13	1
P. xuthus	33	15
B. mori	19	1
S. litura	21	5
Avoidance of caterpillar traces on leaf surfaces by T. urticae (Fig. 2b)
	Trace−	Trace+
T. oldenlandiae	18	0
P. xuthus	26	6
B. mori	16	0
S. litura	34	13
Duration of B. mori trace avoidance by T. kanzawai (Fig. 3a)
Time lags (h)	Trace−	Trace+
0	26	4
24	26	3
48	20	8
72	19	9
Avoidance of B. mori traces on plant stems by T. kanzawai (Fig. 3b)
Trace−	Trace+
16	4
Avoidance of B. mori trace extracts by T. kanzawai (Fig. 3c)
Trace−	Trace+
18	1
