# Supplementary material for: Spider mites avoid caterpillar traces to prevent intraguild predation
Source: Sci Rep. 2023 Feb 1;13:1841. doi: 10.1038/s41598-023-28861-0 (PMC9892025; doi:10.1038/s41598-023-28861-0)
Supplement: Supplementary file 2 — Supplementary Information 2. [file 41598_2023_28861_MOESM2_ESM.xlsx]

## Sheet: Sheet1
Spider mites avoid caterpillar traces to prevent intraguild predation
Shiori Kinto*, Toshiharu Akino and Shuichi Yano
Indirect effects of B. mori traces on T. kanzawai via plants
Trace	eggs
+	12
+	10
+	10
+	11
+	9
+	6
+	10
+	11
+	10
+	9
+	7
+	8
+	10
+	10
+	11
+	4
+	9
+	7
+	9
+	10
+	12
+	11
+	11
+	9
+	13
+	0
+	10
+	11
+	7
+	13
+	7
+	9
+	10
-	12
-	10
-	10
-	10
-	11
-	7
-	9
-	11
-	11
-	9
-	9
-	10
-	11
-	15
-	10
-	11
-	11
-	9
-	9
-	10
-	13
-	9
-	10
-	10
-	10
-	10
-	11
-	7
-	8
-	6
-	10
-	10
-	12
-	8
-	1
-	12
